# Supplementary material for: Prevalence of Mpox Vaccine Acceptance Among Students: A Systematic Review and Meta-Analysis
Source: Vaccines (Basel). 2025 Feb 13;13(2):183. doi: 10.3390/vaccines13020183 (PMC11860471; doi:10.3390/vaccines13020183)
Supplement: Supplementary file 1 [file vaccines-13-00183-s001.zip]

Archive with 1 entries (1 files):
- vaccines-3392132-supplementary.pdf
